# Supplementary material for: Warm temperature triggers JOX and ST2A-mediated jasmonate catabolism to promote plant growth
Source: Nat Commun. 2021 Aug 10;12:4804. doi: 10.1038/s41467-021-24883-2 (PMC8355256; doi:10.1038/s41467-021-24883-2)
Supplement: Supplementary file 3 — Source Data [file 41467_2021_24883_MOESM3_ESM.xlsx]

## Sheet: Figure 1
	Figure 1b													Figure 1d								Figure 1e									Figure 1g								Figure 1h								Figure 1i
	(In cm)													(in mm)																	(in mm)								(in mm)								(in mm)
			18°C	24 ℃	18°C	24 ℃	18°C	24 ℃								Col-0	Col-0	Col-0	Col-0														Col-0	Col-0	coi1-21	coi1-21					Col-0	Col-0	myc2 myc3 myc4	myc2 myc3 myc4					28 °C
			Sar-60	Sar-60	Tr3	Tr3	Tr18	Tr18								21°C	28 °C	21 °C + MeJA	28 °C + MeJA				Relative transcripts (EXLA2)										28 °C	28°C + MeJA	28 °C	28°C + MeJA					28 °C	28°C + MeJA	28 °C	28°C + MeJA					Col-0
			13.263	37.032	10.667	25.815	11.145	26.844								2.426	6.693	1.79	4.109				Col-0	21 ℃	21 ℃ + MeJA	28℃	28 ℃ + MeJA						9.214	4.765	9.164	8.92					9.214	6.294	10.938	7.78					9.792
			13.268	37.687	13.734	28.738	17.67	21.047								2.01	8.961	1.8	3.847				Rep.1	1.07044	1.0927	2.49773	1.30888						10.335	5.493	13.84	9.334					10.335	6.918	12.307	8.005					9.417
			18.033	34.368	12.143	29.491	12.515	20.406								1.728	7.404	2.017	3.482				Rep.2	0.876083	0.918647	1.89643	0.743743						11.472	4.837	12.239	7.586					11.472	4.972	11.931	8.675					9.389
			16.394	36.046	14.905	26.321	13.248	34.075								2.152	7.304	1.542	4.489				Rep.3	1.25087	0.958201	2.90832	1.37815						10.53	3.954	12.224	8.1					10.53	5.117	10.602	7.905					9.008
			16.863	34.641	14.341	29.859	10.935	33.522								3.267	7.145	1.815	4.334				Rep.4	0.990745	0.996985	3.2916	1.16536						9.468	4.186	13.677	7.569					9.468	4.717	8.824	7.641					8.638
			13.936	31.469	10.88	28.379		34.452								2.845	6.599	1.827	3.646				Rep.5	1.05126	1.32341	2.47177	1.62225						9.553	4.423	11.333	8.812					9.553	5.714	10.597	6.559					9.526
						19.274		28.588								3.123	7.827	1.859	5.371				Rep.6	0.92068	1.38938	2.20499	0.702606						8.385	5.199	13.141	8.38					8.385	4.723	10.407	6.909					9
								28.728								2.332	7.683	1.872	3.786				Average	1.02668	1.11322	2.54514	1.1535						7.968	4.999	11.471	10.253					7.968	4.856	10.802	6.1					8.216
		Average	14.8547	36.3623	12.1813	28.0147	13.7767	22.7657								3.023	6.866	2.072	3.722														8.677	4.562	11.274	8.022					8.677	4.947	11.964	7.542					9.027
		n	6	6	6	7	5	8								2.494	5.918	1.497	4.636				2-WAY ANOVA										9.323	4.982	8.84	6.828					9.323	4.08	11.34	7.46					7.274
																2.989	8.058	1.712	4.713					% of total variation	P value									6.156	8.844	10.966						6.299	12.629	7.519					7.48
																2.459	7.448	2.12	5.61				MeJA x temperature	28.11	<0.0001	****							10.281	6.757	9.17	10.107					10.281	4.67	10.127	7.521					9.592
		2-WAY ANOVA														2.5	7.208	2.463	4.558				Genotype	21.91	<0.0001	****							9.708	6.211	9.687	11.4					9.708	5.527	12.119	7.278					10.346
			% of total variation	P value	Summary				% of total variation	P value	Summary					2.219	6.65	2.211	3.661				Temperature	31.26	<0.0001	****							9.51	5.481	9.801	11.736					9.51	4.862	10.202	8.039					9.092
	Sar-60 vs Tr-3	Genotype x temperature	2.512	0.0109	*		Sar-60 vs Tr-3	Genotype x temperature	1.402	0.1466	ns					2.686	7.6	2.268	4.609														8.776	5.482	11.402	8.341					8.776	5.827	10.312	9.645					8.016
		Genotype	8.682	<0.0001	****			Genotype	5.389	0.0075	**					3.358	7.032	2.161	4.228				Tukey's multiple comparisons test	Significant?	Summary	P Value							8.857	6.139	10.231	7.942					8.857	4.704	9.588	6.187					7.498
		Temperature	84.63	<0.0001	****			Temperature	83.89	<0.0001	****					2.591	7.135	2.388	4.135				Mock:21°C vs. Mock:28°C	Yes	****	<0.0001							8.472	6.804	9.46	10.562					8.472	4.658	10.089	6.793					9.648
																2.268	6.262	2.327	4.484				Mock:21°C vs. MeJA:21°C	No	ns	0.9681							7.615	6.732	9.104	9.684					7.615	6.964	10.665	7.185					8
		Tukey's multiple comparisons test	Significant?	Summary	P Value		Tukey's multiple comparisons test	Significant?	Summary	P Value						2.917	5.519	2.07	4.698				Mock:21°C vs. MeJA:28°C	No	ns	0.909							9.217	5.155	10.515	10.491					9.217	5.28	10.031	8.338					8.961
		Sar-60:18°C vs. Sar-60:24°C	Yes	****	<0.0001		Sar-60:18°C vs. Sar-60:24°C	Yes	****	<0.0001						2.468	7.469	2.049	4.257				Mock:28°C vs. MeJA:21°C	Yes	****	<0.0001							11.29	5.037	11.692	7.175					11.29	5.376	9.944	8.501					8.557
		Sar-60:18°C vs. Tr-3:18°C	No	ns	0.8092		Sar-60:18°C vs. Tr-18:18°C	No	ns	0.7674						2.36	7.891	2.421	4.524				Mock:28°C vs. MeJA:28°C	Yes	****	<0.0001							10.639	6.179	10.061	10.962					10.639	5.598	8.908	6.207					8.104
		Sar-60:18°C vs. Tr-3:24°C	Yes	****	<0.0001		Sar-60:18°C vs. Tr-18:24°C	Yes	****	<0.0001						3.005	6.701	2.882	5.205				MeJA:21°C vs. MeJA:28°C	No	ns	0.9966							9.115	4.542	13.39	8.901					9.115	4.883	11.163	8.922					8.398
		Sar-60:24°C vs. Tr-3:18°C	No	ns	0.9015		Sar-60:24°C vs. Tr-18:18°C	Yes	****	<0.0001						3.489	5.942	2.761	4.488														8.569	4.989	13.172	8.544					8.569	5.149	10.631	7.993					8.738
		Sar-60:24°C vs. Tr-3:24°C	Yes	****	<0.0001		Sar-60:24°C vs. Tr-18:24°C	Yes	*	0.0147						3.265	6.307	2.626	4.326														10.915	4.587	11.491	10.162					10.915	5.645	10.897	7.055					9.007
		Tr-3:18°C vs. Tr-3:24°C	Yes	****	<0.0001		Tr-18:18°C vs. Tr-18:24°C	Yes	****	<0.0001						2.957	7.122	1.759	4.285														9.505	5.375	12.771	5.73					9.505	6.202	10.299	8.851					9.451
																2.711	6.693	2.237	3.443														7.564	4.977	10.827	7.199					7.564	6.145	12.305	8.199					8.387
																2.12	8.961	2.144	3.911			Figure 1f											8.808	5.262	9.76	8.995					8.808	5.004	11.619	8.111					10.099
																2.246	7.404	2.733	4.424				Relative transcripts (IAA29)										10.295	5.811	13.349	5.924					10.295	6.532	11.219	6.862					9.232
																2.426	7.304	2.445	4.716				Col-0	21 ℃	21 ℃ + MeJA	28℃	28 ℃ + MeJA						9.401	4.178	11.146	6.512					9.401	5.578	12.593	9.292					8.938
																2.01	7.145	2.321	4.432				Rep.1	1.11156	0.824886	2.44527	1.02648						10.609		11.467	7.11					10.609	5.034	9.079	7.656
																1.728	6.599	2.15	4.222				Rep.2	0.945084	0.563293	2.35	0.720591						10.925		9.804	9.689					10.925	6.297	9.09	7.482
																2.152	7.827	2.287	4.103				Rep.3	0.783121	0.713396	2.09153	1.78646						9.123		9.26	9.387					9.123	5.226	9.946	8.114
																3.267	7.683	2.723	3.7				Rep.4	1.271	0.697381	2.70976	1.50541						10.108		9.985	7.045					10.108	5.279	10.322	8.748
																2.845	6.866	1.961	4.261				Rep.5	1.15388	1.3137	2.27351	1.77445						7.708			9.153					7.708	4.835	9.817	7.327
																3.123	5.918	2.922	4.282				Rep.6	0.986333	1.323	1.95904	0.407582															4.891	8.583	7.784
																2.332	8.058	1.79	2.475				Rep.7	1.19648		1.90537	0.369235					Average	9.45258	5.28462	11.0179	8.75062						5.375	9.631	8.503
																3.023	7.448	1.8	3.371													n	33	29	33	34						6.337	10.075	7.774				Average	8.85624
																2.494	7.208	2.017	5.6				Average	1.06392	0.905942	2.24778	1.08432															5.342	11.284	7.177				n	29
																2.989	6.65	1.542	6.807														2-WAY ANOVA									4.786	12.505	8.499
																2.459	7.6	1.815	4.109				2-WAY ANOVA											% of total variation		P value						6.563	10.835	9.048				2-WAY ANOVA
																2.5	7.983	1.827	3.847					% of total variation	P value								Genotype x MeJA	3.886	<0.0001	****						6.164	10.756	7.138					% of total variation
																2.219	8.787	1.859	3.482				MeJA x temperature	14.97	0.0027	**							Genotype	27.23	<0.0001	****						5.862	10.196	7.755				Genotype x MeJA	7.375
																2.686	6.519	1.872	4.489				Genotype	25.86	0.0002	***							MeJA	44.55	<0.0001	****						6.647	9.52	8.163				Genotype	3.125
																3.358	6.73	2.072	4.334				Temperature	27.48	0.0001	***																7.243	10.869	8.07				MeJA treatment	71.53
																2.591	7.043	1.497	3.646														Tukey's multiple comparisons test	Significant?	P value	Summary						6.901	8.564	9.218
																2.268	6.631	1.712	5.371				Tukey's multiple comparisons test	Significant?	Summary	P Value							Col-0:Mock vs. Col-0:MeJA	Yes	****	<0.0001						6.95	10.612	9.998				Tukey's multiple comparisons test	Significant?
																2.917	6.901	2.12	3.786				Mock:21°C vs. Mock:28°C	Yes	****	<0.0001							Col-0:Mock vs. coi1-21:Mock	Yes	****	<0.0001							9.314	8.575				Col-0:28°C vs. Col-0:28°C + MeJA	Yes
																2.468	6.503	2.463	3.722				Mock:21°C vs. MeJA:21°C	No	ns	0.883							Col-0:Mock vs. coi1-21:MeJA	No	ns	0.1279							9.489	8.082				Col-0:28°C vs. 35S::GFP:28°C	No
																2.651	7.357	2.211	4.636				Mock:21°C vs. MeJA:28°C	No	ns	0.9996							Col-0:MeJA vs. coi1-21:Mock	Yes	****	<0.0001							10.181	7.965				Col-0:28°C vs. 35S::GFP:28°C + MeJA	Yes
																2.745	7.232	2.268	4.713				Mock:28°C vs. MeJA:21°C	Yes	****	<0.0001							Col-0:MeJA vs. coi1-21:MeJA	Yes	****	<0.0001							8.634					Col-0:28°C vs. 35S::JAZ3:GFP:28°C	Yes
																2.899	7.496	2.161	5.61				Mock:28°C vs. MeJA:28°C	Yes	****	<0.0001							coi1-21:Mock vs. coi1-21:MeJA	Yes	****	<0.0001							8.314					Col-0:28°C vs. 35S::JAZ3:GFP:28°C + MeJA	Yes
																3.121	12.974	2.388	4.558				MeJA:21°C vs. MeJA:28°C	No	ns	0.841																	9.766					Col-0:28°C vs. 35S::JAZ3-ΔJas-GFP:28°C	No
																2.83	9.86	2.327	3.661																								9.33					Col-0:28°C vs. 35S::JAZ3-ΔJas-GFP:28°C + MeJA	Yes
																2.531	8.212	2.07	4.609																								8.556					Col-0:28°C + MeJA vs. 35S::GFP:28°C	Yes
																2.638	8.822	2.049	4.228																													Col-0:28°C + MeJA vs. 35S::GFP:28°C + MeJA	No
																2.256	7.85	2.421	4.135																					Average	9.45258	5.58637	10.3763	7.88061				Col-0:28°C + MeJA vs. 35S::JAZ3:GFP:28°C	Yes
																2.934	7.185	2.882	4.484																					n	33	46	54	49				Col-0:28°C + MeJA vs. 35S::JAZ3:GFP:28°C + MeJA	No
																2.877	9.062	2.761	4.698																													Col-0:28°C + MeJA vs. 35S::JAZ3-ΔJas-GFP:28°C	Yes
																2.618	9.806	2.626	4.257																						2-WAY ANOVA							Col-0:28°C + MeJA vs. 35S::JAZ3-ΔJas-GFP:28°C + MeJA	Yes
																2.409	6.626	2.627	4.524																							% of total variation		P value				35S::GFP:28°C vs. 35S::GFP:28°C + MeJA	Yes
																3.042	6.684	2.325	5.824																						Genotype x MeJA	1.729	0.0002	***				35S::GFP:28°C vs. 35S::JAZ3:GFP:28°C	Yes
																3.481	7.964	2.755	4.917																						Genotype	18.69	<0.0001	****				35S::GFP:28°C vs. 35S::JAZ3:GFP:28°C + MeJA	Yes
																3.315	9.214	2.491	4.981																						MeJA	55.47	<0.0001	****				35S::GFP:28°C vs. 35S::JAZ3-ΔJas-GFP:28°C	No
																3.08	10.335	2.086	4.538																													35S::GFP:28°C vs. 35S::JAZ3-ΔJas-GFP:28°C + MeJA	Yes
																3.454	11.472	2.268	4.991																						Tukey's multiple comparisons test	Significant?	P value	Summary				35S::GFP:28°C + MeJA vs. 35S::JAZ3:GFP:28°C	Yes
																3.49	10.53	1.737	4.975																						Col-0:Mock vs. Col-0:MeJA	Yes	****	<0.0001				35S::GFP:28°C + MeJA vs. 35S::JAZ3:GFP:28°C + MeJA	No
																4.384	9.468	2.666	3.909																						Col-0:Mock vs. myc2myc3myc4:Mock	Yes	****	<0.0001				35S::GFP:28°C + MeJA vs. 35S::JAZ3-ΔJas-GFP:28°C	Yes
																3.095	9.553	2.442	4.768																						Col-0:Mock vs. myc2myc3myc4:MeJA	Yes	****	<0.0001				35S::GFP:28°C + MeJA vs. 35S::JAZ3-ΔJas-GFP:28°C + MeJA	Yes
																2.878	8.385	2.66	5.066																						Col-0:MeJA vs. myc2myc3myc4:Mock	Yes	****	<0.0001				35S::JAZ3:GFP:28°C vs. 35S::JAZ3:GFP:28°C + MeJA	Yes
																3.03	7.968	3.567	3.739																						Col-0:MeJA vs. myc2myc3myc4:MeJA	Yes	****	<0.0001				35S::JAZ3:GFP:28°C vs. 35S::JAZ3-ΔJas-GFP:28°C	Yes
																2.803	8.677	3.482	4.796																						myc2myc3myc4:Mock vs. myc2myc3myc4:MeJA	Yes	****	<0.0001				35S::JAZ3:GFP:28°C vs. 35S::JAZ3-ΔJas-GFP:28°C + MeJA	Yes
																2.608	9.323	2.905	4.106																													35S::JAZ3:GFP:28°C + MeJA vs. 35S::JAZ3-ΔJas-GFP:28°C	Yes
																3.155	10.281	2.65	4.702																													35S::JAZ3:GFP:28°C + MeJA vs. 35S::JAZ3-ΔJas-GFP:28°C + MeJA	Yes
																	9.708	2.732	4.531																													35S::JAZ3-ΔJas-GFP:28°C vs. 35S::JAZ3-Δ	Yes
																	9.51	2.49	5.116
																	8.776	2.529	4.688
																	8.857	2.922	5.416
																	8.472	2.314	4.322
																	7.615	2.255	4.743
																	9.217	2.503	3.793
																	11.29	2.395	4.497
																	10.639	2.948	3.984
																	9.115	2.455	5.873
																	8.569	2.514	4.395
																	10.915	1.835	4.765
																	9.505	2.375	5.493
																	7.564	2.221	4.837
																	8.808	2.64	3.954
																	10.295	1.768	4.186
																	9.401	2.294	4.423
																	10.609		5.199
																	10.925		4.999
																	9.123		4.562
																	10.108		4.982
																	7.708		6.156
																	9.792		6.757
																	9.371		6.211
																	9.417		5.481
																	9.389		5.482
																	9.989		6.139
																	9.008		6.804
																	9.233		6.732
																	8.638		5.155
																	9.526		5.037
																	8.564		6.179
																	8.216		4.542
																	9.027		4.989
																	7.274		4.587
																	7.48		5.375
																	9.592		4.977
																	10.346		5.262
																	9.092		5.811
																	8.016		4.178
																	7.498		4.77
																	9.648		5.083
																	7.791		4.786
																	8.961		5.124
																	8.557		5.181
																	8.104		4.065
																	8.398		5.096
																	8.738		5.405
																	9.007		5.575
																	9.451		5.43
																	8.387		4.984
																	10.099		4.335
																	9.232		4.627
																	8.938		7.054
																	5.408		5.311
																	5.16		5.37
																	9.498		5.755
																	9.213		6.047
																	9.247		4.639
																	9.237		5.48
																	7.284		4.783
																	8.014		5.495
																	7.298		4.489
																	7.56		5.179
																	7.348		6.094
																	7.796		4.989
																	6.238		5.452
																	8.005		6.241
																	8.858		4.91
																	9.116		5.247
																	5.895		4.36
																	5.994		4.884
																	8.103		5.031
																	8.587		4.791
																	7.374		4.818
																	7.452		4.953
																	7.604		4.594
																	6.95		4.832
																	8.255		4.259
																	6.711		3.8
																	8.464		4.516
																	6.616		5.716
																	7.942		4.72
																	8.898		5.259
																	7.688		4.848
																	7.634		4.364
																	7.451		4.775
																	7.582		5.106
																	8.304		4.174
																	6.812		4.755
																	8.528		3.56
																	5.702		4.832
																	8.003		4.571
																	7.921		3.88
																	7.25		4.29
																	8.213		4.338
																	9.017		4.2
																	6.491		4.162
																	6.624		4.732
																	8.786		4.371
																	5.909		4.35
																	7.303		3.392
																	8.719		5.34
																	7.12		3.135
																	6.451		4.784
																	6.208		4.818
																	6.417		3.085
																	8.012		5.3
																	6.789		3.09
																	6.986		2.127
																	8.893		3.043
																	8.026		5.23
																	8.35		5.738
																	8.86		5.539
																	10.516		4.819
																	9.351		4.282
																	8.755		4.168
																	11.223		4.06
																	8.921		3.908
																	9.17		4.205
																	9.904		4.422
																	11.761		3.958
																	11.25		4.091
																	9.179		4.187
																	7.839		3.018
																	8.931		4.445
																	9.599		3.958
																	10.468		3.733
																	8.072		3.99
																	8.429		4.839
																	10.153		6.294
																	8.426		6.918
																	7.337		4.972
																	12.198		5.117
																	10.359		4.717
																	8.74		5.714
																	9.726		4.723
																	8.095		4.856
																	8.565		4.947
																	8.399		4.08
																	8.354		6.299
																	9.339		4.67
																	9.355		5.527
																	8.365		4.862
																	8.717		5.827
																	8.164		4.704
																	8.416		4.658
																	9.699		6.964
																	8.01		5.28
																	8.343		5.376
																	8.368		5.598
																	8.982		4.883
																	7.572		5.149
																	8.939		5.645
																	8.801		6.202
																	9.64		6.145
																	9.409		5.004
																	6.13		6.532
																	7.09		5.578
																	7.908		5.034
																	5.697		6.297
																	7.552		5.226
																	8.178		5.279
																	6.374		4.835
																	7.81		4.891
																	6.993		5.375
																	7.784		6.337
																	6.214		5.342
																	7.951		4.786
																	7.777		6.563
																	6.74		6.164
																	8.48		5.862
																	8.145		6.647
																	9.687		7.243
																	8.39		6.901
																	8.82		6.95
																	8.155		4.346
																	6.858		5.471
																	6.856		4.344
																	6.86		3.225
																	5.528		4.957
																	7.193		4.297
																	7.349		4.406
															Average	2.74229	8.20149	2.2737	4.81771
															n	73	256	90	256
																2-WAY ANOVA
																	% of total variation		P value
																Genotype x MeJA	6.269	<0.0001	****
																MeJA treatment	10.95	<0.0001	****
																Temperature	47.25	<0.0001	****
																Tukey's multiple comparisons test	Significant?	P value	Summary
																Mock:21C vs. Mock:28C	Yes	****	<0.0001
																Mock:21C vs. MeJA:21C	Yes	*	0.0167
																Mock:21C vs. MeJA:28C	Yes	****	<0.0001
																Mock:28C vs. MeJA:21C	Yes	****	<0.0001
																Mock:28C vs. MeJA:28C	Yes	****	<0.0001
																MeJA:21C vs. MeJA:28C	Yes	****	<0.0001
[truncated: 12 more columns]

## Sheet: Figure 2
		Figure 2a												Figure 2b															Figure 2c
			(nmol/g f.w.)	JA			(nmol/g f.w.)	JA
			Col-0	21 °C	28 °C		Wheat (Chinese Spring)	19 °C	29 °C						Relative transcripts (AtJOX1)				Relative transcripts (AtJOX2)				Relative transcripts (AtJOX3)							Relative transcripts (~AtJOX1-4)-TraesCS4A01G109200				Relative transcripts (~AtJOX1-4) - TraesCS1A01G070200				Relative transcripts (~AtJOX1-4) - TraesCS3A01G351400
			Rep1.	0.12	0.01		Rep1.	0.39	0.2							21°C	28°C			21°C	28°C			21°C	28°C						21°C	28°C			21°C	28°C			21°C	28°C
			Rep2.	0.05	0.06		Rep2.	0.14	0.08						Rep1.	1.26185	7.83948		Rep1.	1.29583	5.53695		Rep1.	1.04406	1.67298					Rep1.	0.589179	5.79186		Rep1.	1.34268	8.35338		Rep1.	0.770275	1.6943
			Rep3.	0.07	0.04		Rep3.	0.12	0.1						Rep2.	0.43642	9.94856		Rep2.	0.85389	3.42908		Rep2.	0.841162	1.55958					Rep2.	0.70822	6.04768		Rep2.	0.901628	8.02619		Rep2.	1.10109	3.51384
			Average	0.08	0.036667		Average	0.216667	0.126667						Rep3.	1.81588	12.2945		Rep3.	0.903757	2.46789		Rep3.	1.13866	1.70127					Rep3.	2.39654	5.55527		Rep3.	0.82604	8.12401		Rep3.	1.17904	3.86515
			p value (t-test) (24 vs 19)	0.163016			p value (t-test) (29 vs 19)	0.394642							Average	1.17138	10.0275		Average	1.01782	3.81131		Average	1.00796	1.64461					Average	1.23131	5.79827		Average	1.02345	8.16786		Average	1.0168	3.02443
			(nmol/g f.w.)	JA-Ile			(nmol/g f.w.)	JA-Ile							p value (t-test) (28 vs 21)	0.00277487			p value (t-test) (28 vs 21)	0.038171			p value (t-test) (28 vs 21)	0.00288011						p value (t-test) (28 vs 21)	0.00160604			p value (t-test) (28 vs 21)	2.86532e-06			p value (t-test) (28 vs 21)	0.0426539
			Col-0	21 °C	28 °C		Wheat (Chinese Spring)	19 °C	29 °C
			Rep1.	0.0136061	0		Rep1.	0.013684	0.007643
			Rep2.	0.00418041	0.0047995		Rep2.	0.00664	0.003239
			Rep3.	0.00751	0		Rep3.	0	0						Relative transcripts (AtJOX4)				Relative transcripts (AtST2A)											Relative transcripts (~AtJOX1-4) - TraesCS5A01G154900				Relative transcripts (~AtST2A)-TraesCS2A02G299300				Relative transcripts (~AtST2A)-TraesCS5A02G347700
			Average	0.008432	0.0016		Average	0.006775	0.003627							21°C	28°C			21°C	28°C										21°C	28°C			21°C	28°C			21°C	28°C
															Rep1.	1.06683	1.18828		Rep1.	2.427	45.404									Rep1.	0.829384	1.308		Rep1.	2.427	45.404		Rep1.	2.427	45.404
			p value (t-test) (28 vs 21)	0.023128			p value (t-test) (29 vs 19)	0.52538							Rep2.	0.689899	0.732781		Rep2.	0.536189	43.6893									Rep2.	0.815414	1.21396		Rep2.	0.536189	43.6893		Rep2.	0.536189	43.6893
															Rep3.	1.23898	1.79049		Rep3.	0.768445	43.9191									Rep3.	1.47865	2.031		Rep3.	0.768445	43.9191		Rep3.	0.768445	43.9191
							(nmol/g f.w.)	12OH-JA							Average	0.998571	1.23718		Average	1.24388	44.3375									Average	1.04115	1.51765		Average	1.24388	44.3375		Average	1.24388	44.3375
							Chinese Spring	19 °C	29°C
							Rep1.	0.52	0.71						p value (t-test) (28 vs 21)	0.529002			p value (t-test) (28 vs 21)	7.18145e-07										p value (t-test) (28 vs 21)	0.231824			p value (t-test) (28 vs 21)	7.18145e-07			p value (t-test) (28 vs 21)	7.18145e-07
							Rep2.	0.73	0.41
							Rep3.	0.87	0.4
							Average	0.706667	0.506667
							p value (t-test) (29 vs 19)	0.236753
			(relative amount/g f.w.)	12HSO4-JA			(relative amount/g f.w.)	12HSO4-JA
			Col-0	21 °C	28°C		Wheat (Chinese Spring)	19 °C	29 °C
			Rep1.	13.3	33.16		Rep1.	8.24	90.83
			Rep2.	32.67	45.87		Rep2.	4.24	42.19
			Rep3.	45.3	28.12		Rep3.	10.78	50.29
			Average	30.4231	35.7166		Average	7.76	61.1031
			p value (t-test) (28 vs 21)	0.646741			p value (t-test) (29 vs 19)	0.00251514
			(relative amount/g f.w.)	12OH-JA-Ile
			Col-0	21°C	28 °C
			Rep1.	1.46	0.48
			Rep2.	0.65	1.2
			Rep3.	0.73	0.54
			Average	0.946602	0.741892
			p value (t-test) (28 vs 21)	0.582315
			(relative amount/g f.w.)	12COOH-JA-Ile			(relative amount/g f.w.)	12COOH-JA-Ile
			Col-0	21°C	28 °C		Chinese Spring	19 °C	29°C
			Rep1.	0.57	0.41		Rep1.	0.71	0.45
			Rep2.	0.34	0.47		Rep2.	1	0
			Rep3.	0.35	0.47		Rep3.	0	0
			Average	0.42	0.45		Average	0.855	0.45
			p value (t-test) (28 vs 21)	0.718993			p value (t-test) (29 vs 19)	0.275472

## Sheet: Figure 3
		Figure 3b								Figure 3d																Figure 3f
		(in mm)								(in mm)																(in mm)
				Col-0	Col-0	35S::JOX1	35S::JOX1
				21 °C	28°C	21 °C	28°C					Col-0	Col-0	jox-1	jox-1	jox-2	jox-2	jox-3	jox-3	jox-4	jox-4	jox-Q	jox-Q					Col-0	Col-0	st2a-1	st2a-1	st2a-2	st2a-2
				3.412	12.635	3.191	13.556					21 °C	28 °C	21 °C	28 °C	21 °C	28 °C	21 °C	28 °C	21 °C	28 °C	21 °C	28 °C					21 °C	28 °C	21 °C	28 °C	21 °C	28 °C
				3.186	10.09	3.419	13.387					3.786	10.75	4.107	10.223	3.945	10.516	3.327	10.008	4.674	8.037	3.76	7.785					4.114	11.996	4.781	9.423	3.644	9.922
				2.905	10.95	3.745	13.411					3.742	11.309	3.507	8.209	4.111	10.239	3.3	11.321	4.21	10.025	3.553	10.714					4.012	11.208	3.605	8.501	4.223	8.445
				2.948	9.987	3.138	12.403					3.676	12.633	3.703	11.212	3.665	8.248	2.904	10.639	4.269	10.185	3.14	9.516					4.166	10.648	3.362	8.393	3.482	10.748
				2.759	12.142	3.437	11.177					3.832	13.613	2.986	10.228	4.134	8.855	3.624	8.748	4.574	9.962	3.54	10.539					3.861	12.294	3.525	10.685	3.811	8.859
				3.029	12.574	3.508	13.475					2.422	13.533	3.45	8.068	3.498	9.47	3.62	10.283	3.012	10.977	4.13	9.964					4.37	11.105	4.81	8.283	4.689	11.568
				3.424	11.278	3.327	14.915					3.101	13.032	5.155	9.433	3.799	9.697	4.593	9.607	4.056	9.654	4.131	10.581					3.995	11.765	2.962	9.192	3.23	11.544
				2.724	12.683	3.421	13.741					2.733	14.016	3.921	10.022	3.59	11.185	4.333	9.478	4.007	8.308	3.774	9.883					3.208	9.81	2.941	10.192	3.361	12.335
				2.793	11.088	3.752	14.438					3.51	12.598	4.117	9.449	3.674	11.33	4.011	9.674	4.652	10.571	4.417	8.983					3.435	12.807	3.447	8.955	3.412	9.194
				3.273	12.622	3.017	15.817					3.534	10.845	4.307	7.243	2.99	12.671	3.974	8.925	4.306	9.605	3.758	8.018					3.857	10.754	2.756	10.913	3.937	8.565
				3.874	10.545	3.821	13.951					2.919	12.926	4.704	9.309	3.194	9.812	4.046	8.905	3.762	8.516	4.105	12.288					3.318	12.075	2.92	8.47	2.937	10.338
				3.749	9.515	3.982	13.586					3.138	12.025	3.897	8.524	4.471	7.551	3.903	10.703	4.635	6.402	4.015	10.193					3.499	11.287	3.556	7.644	3.691	9.426
				3.971	10.297	4.191	14.482					3.22	12.436	4.431	10.888	3.242	11.48	4.096	10.21	3.86	9.907	4.085	10.088					3.63	9.785	3.755	10.366	3.719	9.858
				3.266	11.795	4.003	14.33					3.264	12.519	4.606	11.216	3.542	12.317	3.585	11.764	4.004	10.143	4.018	8.414					3.795	9.798	3.544	9.044	3.534	11.192
				3.993	10.113	4.022	14.807					3.134	14.146	4.724	9.137	3.42	10.461	3.382	11.433	4.337	9.084	4.212	9.786					3.908	11.293	3.654	9.727	3.122	7.1
				3.487	11.246	3.576	10.754					3.66	13.478	4.666	7.876	3.331	11.116	4.414	11.907	3.645	8.853	3.661	10.377					3.578	11.438	4.249	9.715	3.644	9.639
				3.723	11.343	3.262	12.197					3.087	13.12	4.097	11.351	3.614	11.212	3.738	11.694	3.514	11.534	3.866	7.891					3.307	12.893	3.727	6.532	3.68	10.168
				3.826	12.702	3.451	13.271					3.273	11.146	4.103	6.105	3.718	9.258	3.311	9.372	3.588	9.75	3.524	7.787					3.628	14.092	3.767	6.645	3.112	9.152
				2.844	13.061	3.776	12.668					3.054	12.113	3.814	10.413	3.501	10.51	3.144	8.465	3.673	9.338	2.817	11.21					3.579	10.61	3.391	8.121	3.486	8.239
				3.599	12.929	3.686	12.905					3.571	12.482	3.785	10.069	3.835	9.682	3.214	8.638	3.227	8.219	3.812	11.198					3.77	11.931	4.375	9.505	4.396	6.009
				3.367	10.966	3.498	10.088					3.651	13.812	4.021	9.121	3.642	10.762	3.713	9.983	3.926	9.435	3.246	8.512					3.743	11.159	3.369	9.814	3.339	10.016
				3.333	11.51	3.534						3.318	12.895	2.732	11.414	3.054	10.1	2.965	9.463		8.205	3.726	10.691					4.304	11.52	4.582	11.363	3.627	10.056
					12.917	3.339						3.168	12.434	3.78	8.143	3.133	9.903	3.034	8.81		9.089	3.277	10.125					4.847	12.294	3.767	10.256	3.137	10.958
					12.018	2.945						3.416	11.798	3.465	10.052	4.203	11.562	3.637	10.703		10.107	3.722	9.977					3.881	12.326	3.687	9.608	3.976	6.764
					12.897	3.309						4.176	11.02	4.032	9.491	4.194	11.871		11.015			4.012	9.727					3.722	11.788	3.788	8.887	3.153	7.946
					12.533	3.641						4.01	10.438	3.442	11.067	3.602	13.076					3.616	11.362					3.897	11.828	3.91	9.186	3.224	7.354
												4.266	11.486	3.819	10.098	3.971						3.918	10.823					4.129	11.239	3.713	10.161	3.2	11.16
												3.705	11.078	3.454	7.93	4.304						4.005	9.086					4.682	12.822	3.382	9.227	4.187	11.664
													12.935	3.017	9.564	3.866						3.544	10.058					3.76	15.325	4.162	10.912	3.222	10.938
			Average	3.34023	11.6322	3.53812	13.3028						13.544	2.994	8.971							4.262	10.518					3.913	12.59	3.859	10.043	3.561	11.64
			n	22	26	26	21							3.733	8.722													4.405	12.543	4.144	7.14	3.658	7.774
														3.365	9.897													3.772	11.258	4.595	8.339	3.63	10.672
				2-WAY ANOVA										3.725	10.12													3.764	11.738	3.854	10.651	4.055	8.512
					% of total variation		P value							3.493	11.186													3.432	13.596	3.144	9.141	3.502	11.613
				Genotype x Temperature	0.6372	0.0002	***							3.596	9.194													3.346	12.166	3.387	6.464	3.682	10.51
				Genotype	1.026	<0.0001	****							3.587	10.029													3.297	13.833	4.045	8.247	3.628	10.504
				Temperature	95.77	<0.0001	****							3.728	9.109													3.535	12.769	5.07	11.319	3.855	8.878
														4.421	10.996													3.865	11.499	3.148	11.759	2.945	8.824
				Tukey's multiple comparisons test	Significant?	P value	Summary							4.009	11.463													3.969	11.087	2.869	9.07	4.298	10.06
				Col-0:21°C vs. Col-0:28°C	Yes	****	<0.0001							4.208	12.198													3.809	10.836	3.862	11.894	3.214	11.519
				Col-0:21°C vs. 35S::JOX1:21°C	No	ns	0.8763							3.234														3.648	9.964	4.481	10.41	3.693	11.617
				Col-0:21°C vs. 35S::JOX1:28°C	Yes	****	<0.0001							3.495														3.685	10.125	3.623	7.879	3.71	8.748
				Col-0:28°C vs. 35S::JOX1:21°C	Yes	****	<0.0001							3.372														3.734	11.205	2.8	11.319	3.639	10.344
				Col-0:28°C vs. 35S::JOX1:28°C	Yes	****	<0.0001							3.565														4.108	10.49	3.717	11.23	2.588	10.321
				35S::JOX1:21°C vs. 35S::JOX1:28°C	Yes	****	<0.0001							3.42														3.305	10.114	3.642	8.944	3.485	9.271
														3.895														3.934	11.646	3.416	7.763	4.176	9.304
														4.842														4.021	12.262	4.32	8.399	3.875	8.89
														4.222														3.845	13.944	3.898	8.976	3.713	6.406
														4.574														3.593	14.296	4.335	9.806	3.386	8.309
														3.957														3.821	13.083	3.983	7.382		7.928
														3.411														4.13	14.051	3.685	7.343		8.634
														4.112														3.686	11.633	3.487	7.224		7.199
											Average	3.42096	12.4193	3.85882	9.68564	3.68725	10.5154	3.64643	10.0728	3.99655	9.38722	3.7809	9.86531					3.852	11.653	3.506	9.846		7.981
											n	27	29	51	39	28	25	23	24	20	23	29	29					3.837	12.434	3.516	9.275		12.66
																												4.34	13.062	4.183	10.049
											2-WAY ANOVA																	4.69	10.791	3.958	11.306
																												3.718	9.523	4.645	10.081
												% of total variation	P value															3.715		3.76	10.785
											Genotype x temperature	2.728	<0.0001	****														3.831		4.781	8.636
											Genotype	1.401	<0.0001	****														4.486		3.718	10.395
											Temperature	84.58	<0.0001	****														4.641		3.754	8.852
																												4.141		3.473	8.499
												Significant?	Summary	P Value														3.618		3.64
											Col-0:21°C vs. Col-0:28°C	Yes	<0.0001	****														3.718		2.896
											Col-0:21°C vs. jox-1:21°C	No	0.5924	ns														4.26		2.578
											Col-0:21°C vs. jox-1:28°C	Yes	<0.0001	****														4.064		3.906
											Col-0:21°C vs. jox-2:21°C	No	0.9942	ns																3.927
											Col-0:21°C vs. jox-2:28°C	Yes	<0.0001	****
											Col-0:21°C vs. jox-3:21°C	No	0.9992	ns													Average	3.86958	11.8229	3.74382	9.31452	3.59308	9.57123
											Col-0:21°C vs. jox-3:28°C	Yes	<0.0001	****													n	65	56	66	61	48	53
											Col-0:21°C vs. jox-4:21°C	No	0.5579	ns
											Col-0:21°C vs. jox-4:28°C	Yes	<0.0001	****
											Col-0:21°C vs. jox-Q:21°C	No	0.9368	ns													2-WAY ANOVA
											Col-0:21°C vs. jox-Q:28°C	Yes	<0.0001	****
											Col-0:28°C vs. jox-1:21°C	Yes	<0.0001	****														% of total variation	P value
											Col-0:28°C vs. jox-1:28°C	Yes	<0.0001	****													Genotype x temperature	2.309	<0.0001	****
											Col-0:28°C vs. jox-2:21°C	Yes	<0.0001	****													Genotype	3.115	<0.0001	****
											Col-0:28°C vs. jox-2:28°C	Yes	<0.0001	****													Temperature	85.98	<0.0001	****
											Col-0:28°C vs. jox-3:21°C	Yes	<0.0001	****
											Col-0:28°C vs. jox-3:28°C	Yes	<0.0001	****														Significant?	Summary	P Value
											Col-0:28°C vs. jox-4:21°C	Yes	<0.0001	****													Col-0:21°C vs. Col-0:28°C	Yes	****	<0.0001
											Col-0:28°C vs. jox-4:28°C	Yes	<0.0001	****													Col-0:21°C vs. st2a-1:21°C	No	ns	0.982
											Col-0:28°C vs. jox-Q:21°C	Yes	<0.0001	****													Col-0:21°C vs. st2a-1:28°C	Yes	****	<0.0001
											Col-0:28°C vs. jox-Q:28°C	Yes	<0.0001	****													Col-0:21°C vs. st2a-2:21°C	No	ns	0.7202
											jox-1:21°C vs. jox-1:28°C	Yes	<0.0001	****													Col-0:21°C vs. st2a-2:28°C	Yes	****	<0.0001
											jox-1:21°C vs. jox-2:21°C	No	0.9992	ns													Col-0:28°C vs. st2a-1:21°C	Yes	****	<0.0001
											jox-1:21°C vs. jox-2:28°C	Yes	<0.0001	****													Col-0:28°C vs. st2a-1:28°C	Yes	****	<0.0001
											jox-1:21°C vs. jox-3:21°C	No	0.9972	ns													Col-0:28°C vs. st2a-2:21°C	Yes	****	<0.0001
											jox-1:21°C vs. jox-3:28°C	Yes	<0.0001	****													Col-0:28°C vs. st2a-2:28°C	Yes	****	<0.0001
											jox-1:21°C vs. jox-4:21°C	No	>0.9999	ns													st2a-1:21°C vs. st2a-1:28°C	Yes	****	<0.0001
											jox-1:21°C vs. jox-4:28°C	Yes	<0.0001	****													st2a-1:21°C vs. st2a-2:21°C	No	ns	0.9721
											jox-1:21°C vs. jox-Q:21°C	No	>0.9999	ns													st2a-1:21°C vs. st2a-2:28°C	Yes	****	<0.0001
											jox-1:21°C vs. jox-Q:28°C	Yes	<0.0001	****													st2a-1:28°C vs. st2a-2:21°C	Yes	****	<0.0001
											jox-1:28°C vs. jox-2:21°C	Yes	<0.0001	****													st2a-1:28°C vs. st2a-2:28°C	No	ns	0.7694
											jox-1:28°C vs. jox-2:28°C	Yes	0.0165	*													st2a-2:21°C vs. st2a-2:28°C	Yes	****	<0.0001
											jox-1:28°C vs. jox-3:21°C	Yes	<0.0001	****
											jox-1:28°C vs. jox-3:28°C	No	0.8782	ns
											jox-1:28°C vs. jox-4:21°C	Yes	<0.0001	****
											jox-1:28°C vs. jox-4:28°C	No	0.9818	ns
											jox-1:28°C vs. jox-Q:21°C	Yes	<0.0001	****
											jox-1:28°C vs. jox-Q:28°C	No	0.9996	ns
											jox-2:21°C vs. jox-2:28°C	Yes	<0.0001	****
											jox-2:21°C vs. jox-3:21°C	No	>0.9999	ns
											jox-2:21°C vs. jox-3:28°C	Yes	<0.0001	****
											jox-2:21°C vs. jox-4:21°C	No	0.9897	ns
											jox-2:21°C vs. jox-4:28°C	Yes	<0.0001	****
											jox-2:21°C vs. jox-Q:21°C	No	>0.9999	ns
											jox-2:21°C vs. jox-Q:28°C	Yes	<0.0001	****
											jox-2:28°C vs. jox-3:21°C	Yes	<0.0001	****
											jox-2:28°C vs. jox-3:28°C	No	0.8491	ns
											jox-2:28°C vs. jox-4:21°C	Yes	<0.0001	****
											jox-2:28°C vs. jox-4:28°C	Yes	0.0009	***
											jox-2:28°C vs. jox-Q:21°C	Yes	<0.0001	****
											jox-2:28°C vs. jox-Q:28°C	No	0.244	ns
											jox-3:21°C vs. jox-3:28°C	Yes	<0.0001	****
											jox-3:21°C vs. jox-4:21°C	No	0.9805	ns
											jox-3:21°C vs. jox-4:28°C	Yes	<0.0001	****
											jox-3:21°C vs. jox-Q:21°C	No	>0.9999	ns
											jox-3:21°C vs. jox-Q:28°C	Yes	<0.0001	****
											jox-3:28°C vs. jox-4:21°C	Yes	<0.0001	****
											jox-3:28°C vs. jox-4:28°C	No	0.263	ns
											jox-3:28°C vs. jox-Q:21°C	Yes	<0.0001	****
											jox-3:28°C vs. jox-Q:28°C	No	0.9995	ns
											jox-4:21°C vs. jox-4:28°C	Yes	<0.0001	****
											jox-4:21°C vs. jox-Q:21°C	No	0.9996	ns
											jox-4:21°C vs. jox-Q:28°C	Yes	<0.0001	****
											jox-4:28°C vs. jox-Q:21°C	Yes	<0.0001	****
											jox-4:28°C vs. jox-Q:28°C	No	0.7445	ns
											jox-Q:21°C vs. jox-Q:28°C	Yes	<0.0001	****

## Sheet: Figure S1
	Supplementary Figure 1b										Supplementary Figure 1f
	(In cm)										(In cm)
			14°C	19℃	24°C	29 ℃	34°C						14°C	19℃	24°C	29 ℃	34°C
			NaN	10.116	24.711	32.536	17.991						NaN	8.998	22.363	21.076	17.758
			NaN	10.569	26.817	30.445	24.15						NaN	11.897	22.134	20.501	17.289
			NaN	8.719	25.321	29.746	22.707						NaN	10.702	18.761	22.816	19.41
			NaN	11.524	15.219	31.586	22.559						NaN	13.228	20.41	22.27	17.781
			NaN	7.961	28.426	32.778	23.995						NaN	12.841	19.667	22.929	16.18
					16.515	31.768	24.262						NaN	11.678	17.888	22.866	17.144
													NaN	14.205	22.197	20.794	16.461
		Average	0	9.7778	22.8348	31.4765	22.6107						NaN	16.094	21.997	20.256	16.788
													NaN	11.85	20.908	21.441	16.908
		n	0	5	6	6	6						NaN	14.621	18.263	17.925	16.486
													NaN	8.379	18.465	19.112	13.274
		Tukey's multiple comparisons test	Significant?	Summary	P Value								NaN	16.043	19.433	18.447	14.316
		19 vs. 24	Yes	****	<0.0001								NaN		18.343	17.355	10.653
		19 vs. 29	Yes	****	<0.0001								NaN			16.183	11.559
		19 vs. 34	Yes	****	<0.0001											18.999	12.838
		24 vs. 29	Yes	***	0.001											20.25
		24 vs. 34	No	ns	0.9994							Average	0	12.5447	20.0638	20.2013	15.6563
		29 vs. 34	Yes	***	0.0007
												n	0	12	13	16	15
												Tukey's multiple comparisons test	Significant?	Summary	P Value
	Supplementary Figure 1d											19 vs. 24	Yes	****	<0.0001
	(In cm)											19vs. 29	Yes	****	<0.0001
			13°C	18℃	24°C	29 ℃	34°C					19 vs. 34	Yes	**	0.0035
			NaN	38.4384	43.2715	36.3923	24.533					24 vs. 29	No	ns	0.9983
			NaN	38.1441	39.7206	34.3001	23.65					24 vs. 34	Yes	****	<0.0001
			NaN	40.5868	44.2396	28.6992	24.329					29 vs. 34	Yes	****	<0.0001
			NaN	37.8589	43.8523	20.2518	24.553
			NaN	31.1831	37.1793	39.6521	21.664
			NaN	33.9872	39.5203	35.4113	24.481
			NaN	39.5715	44.3307	33.8728	21.358
			NaN	39.6889	37.1943	41.0741	16.2
			NaN	39.3518	43.0287	35.6373	24.189
			NaN	39.365	45.8872	30.6585	23.036
			NaN	39.4573	38.198	39.9776	23.018
			NaN	34.8063	41.5078	41.1127	17.023
			NaN	39.3011	44.0717	29.1309	16.466
			NaN	38.1641	43.8395	38.1573
			NaN	40.6817		35.4231
		Average	0	36.6998	41.2973	32.4511	23.8683
		n	0	15	14	15	13
		Tukey's multiple comparisons test	Significant?	Summary	P Value
		18 vs. 24	Yes	*	0.0476
		18 vs. 29	No	ns	0.0852
		18 vs. 34	Yes	****	<0.0001
		24 vs. 29	Yes	****	<0.0001
		24 vs. 34	Yes	****	<0.0001
		29 vs. 34	Yes	****	<0.0001

## Sheet: Figure S2
	Supplementary Figure 2
	Log2 Intensity
			24°C	34 ℃
			21.349	0
			22.1321	0
			22.9658	0

## Sheet: Figure S3
	Supplementary Figure 3a								Supplementary Figure 3b
	(nmol/g f.w.)								(nmol/g f.w.)
			Sar-60	Tr-3	Tr-18						KN199	TaOPR3OE #3
		Rep1.	0.046945	0.119962	0.074773					Rep1.	0.143785	0.575853
		Rep2.	0	0.210541	0.190837					Rep2.	0.11699	0.279081
		Rep3.	0.087941	0.099324	0.167444					Rep3.	0.211387	0.547984
		Average	0.044962	0.143276	0.144351					Average	0.157388	0.467639
		Tukey's multiple comparisons test	Significant?	Summary	P Value					p value (t-test)		0.0347366
		Sar-60 vs. Tr-3	No	ns	0.082075
		Sar-60 vs. Tr-18	No	ns	0.08484
		Tr-3 vs. Tr-18	No	ns	0.9994
	Supplementary Figure 3c								Supplementary Figure 3d
	(nmol/g f.w.)								(nmol/g f.w.)
			Sar-60	Tr-3	Tr-18						KN199	TaOPR3OE #3
		Rep1.	0.039	0.036	0.039					Rep1.	0.055017	0.23642
		Rep2.	0.03	0.101	0.077					Rep2.	0.181859	0.122468
		Rep3.	0.049	0.07	0.064					Rep3.	0.222669	0.19429
		Average	0.039	0.069085	0.059917					Average	0.153182	0.184393
		Tukey's multiple comparisons test	Significant?	Summary	P Value					p value (t-test)		0.632879
		Sar-60 vs. Tr-3	No	ns	0.1086
		Sar-60 vs. Tr-18	No	ns	0.2965
		Tr-3 vs. Tr-18	No	ns	0.7719

## Sheet: Figure S4
	Supplementary Figure 4c								Supplementary Figure 4d
	(in cm)								(in cm)
			14 °C	24 °C	14 °C	24 °C					19 °C	29 °C	19 °C	29 °C
			DMSO Mock	DMSO Mock	MeJA	MeJA					DMSO Mock	DMSO Mock	MeJA	MeJA
			6.619	37.0631	6.9299	28.0214					16.221	31.885	12.652	21.454
			7.514	35.94	7.4189	27.1447					16.316	33.527	10.306	23.008
			7.5291	33.9957	7.074	26.1898					17.408	27.419	10.441	21.496
			3.7104	35.8712	5.4435	24.5564					14.421	26.469	11.988	20.867
			5.2519	31.8988	3.7785	26.047					13.268	30.897	11.996	21.945
			3.243	31.6863		21.427					16.739	25.517	13.259	19.377
											14.152	29.918	11.917	21.009
		Average	5.64457	34.4092	6.12896	25.5644					15.287	30.274	12.895	21.834
		n	6	6	5	6					7.389	26.679	12.442	11.208
													11.958	15.179
		2-WAY ANOVA											13.321
			% of total variation	P value
		MeJA x temperature	3.402	<0.0001	****					Average	14.5779	29.1761	12.1068	19.7377
		MeJA	2.732	0.0001	***					n	9	9	11	10
		Temperature	90.82	<0.0001	****
										2-WAY ANOVA
			Significant?	Summary	P Value						% of total variation	P value
		Mock:14°C vs. Mock:24°C	Yes	****	<0.0001					MeJA x temperature	6.201	0.0004	***
		Mock:14°C vs. MeJA:14°C	No	ns	0.9791					MeJA	18.12	<0.0001	****
		Mock:14°C vs. MeJA:24°C	Yes	****	<0.0001					Temperature	63.12	<0.0001	****
		Mock:24°C vs. MeJA:14°C	Yes	****	<0.0001
		Mock:24°C vs. MeJA:24°C	Yes	****	<0.0001						Significant?	Summary	P Value
		MeJA:14°C vs. MeJA:24°C	Yes	****	<0.0001					Mock:19°C vs. Mock:29°C	Yes	****	<0.0001
										Mock:19°C vs. MeJA:19°C	No	ns	0.2096
										Mock:19°C vs. MeJA:29°C	Yes	**	0.0014
										Mock:29°C vs. MeJA:19°C	Yes	****	<0.0001
										Mock:29°C vs. MeJA:29°C	Yes	****	<0.0001
										MeJA:19°C vs. MeJA:29°C	Yes	****	<0.0001

## Sheet: Figure S5
	Supplementary Figure 5b
	(in cm)
			19 °C	24 °C	29 °C	19 °C	24 °C	29 °C
			WT	WT	WT	TaOPR3OE #3	TaOPR3OE #3	TaOPR3OE #3
			8.482	19.269	23.564	9.554	14.21	15.514
			9.936	22.261	21.495	10.176	13.226	13.633
			7.523	23.492	23.887	11.124	13.535	17.932
			8.302	21.871	20.222	4.468	16.48	13.373
			7.019	24.037	24.315	5.372	11.13	18.837
			7.614	24.429	17.561	8.862	14.228	21.556
			10.068	19.858	16.097		13.966	19.752
			8.509	21.866	14.938		14.56	15.486
			9.371	19.895	23.691			12.238
			9.244		26.476			15.592
			6.728		26.015			14.052
			9.187		25.712
					26.134
		Average	8.49858	21.8864	22.3159	8.25933	13.9169	16.1786
		n	12	9	13	6	8	11
		2-WAY ANOVA
			% of total variation	P value
		Genotype x temperature	4.59	0.0035	**
		Genotype	5.365	0.0017	**
		Temperature	62.35	<0.0001	****
			Significant?	Summary	P Value
		WT:19°C vs. WT:29°C	Yes	****	<0.0001
		WT:19°C vs. TaOPR3OE #3:19°C	No	ns	0.9984
		WT:19°C vs. TaOPR3OE #3:29°C	Yes	****	<0.0001
		WT:29°C vs. TaOPR3OE #3:19°C	Yes	****	<0.0001
		WT:29°C vs. TaOPR3OE #3:29°C	Yes	****	<0.0001
		TaOPR3OE #3:19°C vs. TaOPR3OE #3:29°C	Yes	****	<0.0001

## Sheet: Figure S6
	Supplementary Figure 6b													Supplementary Figure 6d
	(in mm)													(in mm)
			21 °C	28 °C	21 °C	28 °C	21 °C	28 °C	21 °C	28 °C						21 °C	28 °C	21 °C	28 °C
			0μM	0μM	3μM	3μM	5μM	5μM	30μM	30μM						WT	WT	aos	aos
			4.529	10.993	4.791	10.348	5.625	10.827	4.497	9.29						4.388	11.805	3.994	10.245
			3.953	11.459	4.196	11.607	4.246	11.296	3.682	9.752						4.613	12.606	4.373	11.314
			3.872	10.023	5.095	12.947	3.55	11.139	3.865	7.873						4.407	11.094	3.7	11.287
			4.922	11.75	4.627	12.249	4.973	9.748	4.245	9.088						3.555	10.262	5.076	12.844
			4.699	12.062	4.522	9.605	4.296	9.286	4.832	7.065						4.489	11.976	4.346	11.327
			4.064	12.648	5.077	11.64	4.337	11.605	3.759	8.895						5.574	11.349	4.756	12.722
			3.896	13.105	4.663	12.863	3.963	10.719	3.996	8.428						5.294	9.244	4.607	12.407
			4.444	9.947	4.328	11.847	4.198	11.236	3.869	8.696						4.952	11.449	4.325	11.851
			4.931	12.545	4.856	11.592	4.471	8.216	3.984	7.824						5.374	13.483	4.143	12.903
			5.037	10.85	5.17	12.265	4.315	10.563	4.597	6.384						4.849	11.941	5.277	12.307
			5.59	11.667	4.951	12.209	4.175	11.541	3.678	8.466						5.234	12.381	4.683	13.05
			5.246	11.226	4.839	13.252	4.009	10.703	5.169	8.562						4.988	11.976	5.162	12.211
			4.973	12.188	3.751	13.118	3.786	8.766	4.679	9.208						5.037	12.306	4.348	11.886
			4.768	10.862	4.743	12.539	3.763	10.602	3.92	10.198						4.7	12.022	5.721	13.929
			4.846	11.015	3.592	9.461	4.376	11.185	3.929	9.419						3.987	11.886	5.921	14.224
			4.363	11.974	4.809	11.348	4.574	9.82	4.345	9.449						4.536	11.783	5.236	14.581
			4.625	10.148	5.325	12.206	4.202	11.681	4.261	7.361						5.282	12.163	5.668	14.025
			4.884	9.63	4.761	12.987	5.113	10.63	4.569	8.406						4.632	11.596	5.961	12.214
			4.159	11.308	5.622	12.224	4.154	10.604	4.329	10.034						4.192	10.228	4.57	12.749
			5.291	12.141	4.266	10.882	3.66	7.932	4.66	8.229						4.342	10.838	4.968	13.12
			5.439	12.783		11.167	4.086	10.803		8.503						4.382	13.107	4.571	12.623
			4.546	13.433			4.282	9.552		8.292						4.759	13.246	4.604	14.452
			4.735	9.278			4.189	11.3		9.653						5.088	10.759	5.968	10.923
			4.473	13.616			3.956	10.534		8.999						4.362	12.45	4.779	13.395
			4.792	12.977			4.001	11.143								5.113	11.561	3.744	11.102
			4.983	13.429			3.616	11.342								4.386	10.602	3.699	12.484
			4.708	12.491			4.166	9.638								4.743	10.298	3.817	11.97
			4.063	11.524			4.652	11.2								5.892	11.828	4.018	13.793
			4.855	13.542			4.647	10.779								4.781	11.607	4.349	13.829
			4.644	12.258			4.504	11.518								3.948	12.198	5.444	12.602
			4.648	12.988			4.31	11.744								4.798	12.168	5.963	10.47
			5.222	12.224			3.689	8.905								4.178	11.966	5.843	12.81
			4.939	12.985			3.127	9.589								4.403	11.664	5.838	11.531
			5.227	12.131			3.958	10.484								4.469	10.241	4.793	12.097
			4.88	12.693			4.294	9.759								4.096	10.942	5.987
			5.773	13.332			4.228	10.84								4.163	11.594
			4.7	12.799			4.667	10.577								4.455	11.175
			4.855	13.595			4.091	9.864								3.943	10.54
			5.021	12.572			4.274	11.414								4.682	9.229
			5.412	12.592			3.892	12.31								3.67	11.184
			4.702	11.954			3.881	10.224								4.131	10.044
				12.836			4.692	10.165								4.347	11.11
				14.094			4.454	9.285								4.246	11.103
				11.372			4.776									5.181	10.45
							4.25									4.521	12.716
							5.504									5.479	10.92
							5.474									4.921
							5.298									4.454
							4.822									4.665
							4.472
							4.893
							4.945
		Average	4.77339	12.0691	4.6992	11.8265	4.34377	10.49	4.24325	8.66975					Average	4.62614	11.4585	4.86434	12.5081
		n	41	44	20	21	52	43	20	24					n	49	46	35	34
		2-WAY ANOVA													2-WAY ANOVA
			% of total variation	P value												% of total variation	P value
		MeJA x temperature	2.156	<0.0001	****										Genotype x temperature	0.2926	0.0027	**
		MeJA	4.289	<0.0001	****										Genotype	0.737	<0.0001	****
		Temperature	72.72	<0.0001	****										Temperature	93.11	<0.0001	****
		Tukey's multiple comparisons test	Significant?	Summary	P Value											Significant?	Summary	P Value
		0:21°C vs. 0:28°C	Yes	****	<0.0001										WT:21°C vs. WT:28°C	Yes	****	<0.0001
		0:21°C vs. 3:21°C	No	ns	>0.9999										WT:21°C vs. aos:21°C	No	ns	0.5765
		0:21°C vs. 3:28°C	Yes	****	<0.0001										WT:21°C vs. aos:28°C	Yes	****	<0.0001
		0:21°C vs. 5:21°C	No	ns	0.1876										WT:28°C vs. aos:21°C	Yes	****	<0.0001
		0:21°C vs. 5:28°C	Yes	****	<0.0001										WT:28°C vs. aos:28°C	Yes	****	<0.0001
		0:21°C vs. 30:21°C	No	ns	0.2503										aos:21°C vs. aos:28°C	Yes	****	<0.0001
		0:21°C vs. 30:28°C	Yes	****	<0.0001
		0:28°C vs. 3:21°C	Yes	****	<0.0001
		0:28°C vs. 3:28°C	No	ns	0.9509
		0:28°C vs. 5:21°C	Yes	****	<0.0001
		0:28°C vs. 5:28°C	Yes	****	<0.0001
		0:28°C vs. 30:21°C	Yes	****	<0.0001
		0:28°C vs. 30:28°C	Yes	****	<0.0001
		3:21°C vs. 3:28°C	Yes	****	<0.0001
		3:21°C vs. 5:21°C	No	ns	0.712
		3:21°C vs. 5:28°C	Yes	****	<0.0001
		3:21°C vs. 30:21°C	No	ns	0.6386
		3:21°C vs. 30:28°C	Yes	****	<0.0001
		3:28°C vs. 5:21°C	Yes	****	<0.0001
		3:28°C vs. 5:28°C	Yes	****	<0.0001
		3:28°C vs. 30:21°C	Yes	****	<0.0001
		3:28°C vs. 30:28°C	Yes	****	<0.0001
		5:21°C vs. 5:28°C	Yes	****	<0.0001
		5:21°C vs. 30:21°C	No	ns	0.9998
		5:21°C vs. 30:28°C	Yes	****	<0.0001
		5:28°C vs. 30:21°C	Yes	****	<0.0001
		5:28°C vs. 30:28°C	Yes	****	<0.0001
		30:21°C vs. 30:28°C	Yes	****	<0.0001

## Sheet: Figure S7
	Supplementary Figure 7b
		Relative transcripts (EXPA8)						Relative transcripts (YUC8)						Relative transcripts (HSP70)
		Col-0	21 ℃	21 ℃+MeJA	28 ℃	28 ℃+MeJA		Col-0	21 ℃	21 ℃+MeJA	28 ℃	28 ℃+MeJA		Col-0	21 ℃	21 ℃+MeJA	28 ℃	28 ℃+MeJA
		Rep.1	1.13344	1.84727	2.10397	0.979986		Rep.1	1.05233	1.52828	3.32504	2.2052		Rep.1	1.08332	0.817212	12.8193	14.3979
		Rep.2	1.07672	1.28796	2.90953	0.699976		Rep.2	0.976192	0.954672	2.92404	2.1864		Rep.2	0.708143	0.763104	10.7767	13.4584
		Rep.3	0.952923	1.45993	1.39734	1.08315		Rep.3	0.985219	1.07726	2.53735	1.74536		Rep.3	0.846975	0.795115	8.38481	12.6441
		Rep.4	1.07481	2.06588	1.65066	0.256722		Rep.4	0.947356	0.949557	3.06545	2.43725		Rep.4	0.885064	0.428584	8.58716	12.3079
		Rep.5	0.849459	2.35697	3.52659	1.52679		Rep.5	0.972889	1.04991	2.95034	1.97708		Rep.5	0.735717	1.41147	10.7793	17.7793
		Rep.6	1.45727		1.56179	0.938408		Rep.6	1.12481	1.36619				Rep.6	3.0136	1.33982	8.74205	19.0966
		Rep.7	1.0118			0.722332								Rep.7	0.877556	2.21264	9.01768	15.6979
		Average	1.07949	1.8036	2.19165	0.886766		Average	1.0098	1.15431	2.96044	2.11026		Average	1.16434	1.10971	9.87243	15.0546
		2-WAY ANOVA						2-WAY ANOVA						2-WAY ANOVA
			% of total variation	P value					% of total variation	P value					% of total variation	P value
		MeJA X Temperature	28.11	<0.0001	****			MeJA X Temperature	9.44	<0.0001	****			MeJA X Temperature	4.549	0.0003	***
		MeJA	21.91	<0.0001	****			MeJA	4.751	0.0017	**			MeJA	4.361	0.0003	***
		Temperature	31.26	<0.0001	****			Temperature	80.6	<0.0001	****			Temperature	85.13	<0.0001	****
		Tukey's multiple comparisons test	Significant?	Summary	P Value			Tukey's multiple comparisons test	Significant?	Summary	P Value			Tukey's multiple comparisons test	Significant?	Summary	P Value
		Mock:21°C vs. Mock:28°C	Yes	****	<0.0001			Mock:21°C vs. Mock:28°C	Yes	****	<0.0001			Mock:21°C vs. Mock:28°C	Yes	****	<0.0001
		Mock:21°C vs. MeJA:21°C	No	ns	0.9681			Mock:21°C vs. MeJA:21°C	No	ns	0.6835			Mock:21°C vs. MeJA:21°C	No	ns	>0.9999
		Mock:21°C vs. MeJA:28°C	No	ns	0.909			Mock:21°C vs. MeJA:28°C	Yes	****	<0.0001			Mock:21°C vs. MeJA:28°C	Yes	****	<0.0001
		Mock:28°C vs. MeJA:21°C	Yes	****	<0.0001			Mock:28°C vs. MeJA:21°C	Yes	****	<0.0001			Mock:28°C vs. MeJA:21°C	Yes	****	<0.0001
		Mock:28°C vs. MeJA:28°C	Yes	****	<0.0001			Mock:28°C vs. MeJA:28°C	Yes	****	<0.0001			Mock:28°C vs. MeJA:28°C	Yes	****	<0.0001
		MeJA:21°C vs. MeJA:28°C	No	ns	0.9966			MeJA:21°C vs. MeJA:28°C	Yes	****	<0.0001			MeJA:21°C vs. MeJA:28°C	Yes	****	<0.0001
	Supplementary Figure 7c
		Relative transcripts (EXPA8)						Relative transcripts (YUC8)						Relative transcripts (EXLA2)							Relative transcripts (IAA29)
		Col-0	21 ℃	21 ℃+MeJA	28 ℃	28 ℃+MeJA		Col-0	21 ℃	21 ℃+MeJA	28 ℃	28 ℃+MeJA		Col-0	21 ℃	21 ℃+MeJA	28 ℃	28 ℃+MeJA			Col-0	21 ℃	21 ℃+MeJA	28 ℃	28 ℃+MeJA
		Rep.1	0.91483	0.321779	8.11882	2.89957		Rep.1	1.3179	0.560898	5.80758	3.39287		Rep.1	0.922258	0.521526	0.597883	0.270276			Rep.1	2.79267	1.75703	38.6399	26.1397
		Rep.2	1.12441	1.19893	7.94954	4.56715		Rep.2	0.898656	0.95159	7.42575	3.47728		Rep.2	1.04307	0.431793	0.667823	0.212121			Rep.2	5.14854	1.15831	37.9917	32.9383
		Rep.3	0.97215	0.272803	8.68578	4.08028		Rep.3	0.844353	0.902875	4.57992	2.2663		Rep.3	1.03952	0.388934	0.285255	0.178666			Rep.3	3.35007	1.24254	33.7961	19.0446
		Average	1.0038	0.597837	8.25138	3.849		Average	1.0203	0.805121	5.93775	3.04548		Average	1.00162	0.447418	0.516987	0.220354			Average	3.76376	1.38596	36.8093	26.0409
		2-WAY ANOVA						2-WAY ANOVA						2-WAY ANOVA							2-WAY ANOVA
			% of total variation	P value					% of total variation	P value					% of total variation	P value						% of total variation	P value
		MeJA X Temperature	10.48	0.0002	***			MeJA X Temperature	9.555	0.0208	*			MeJA X Temperature	4.613	0.0885	ns				MeJA X Temperature	1.89	0.09	ns
		MeJA	15.17	<0.0001	****			MeJA	12.87	0.0103	*			MeJA	50.34	0.0002	***				MeJA	4.641	0.0165	*
		Temperature	72.31	<0.0001	****			Temperature	68.3	<0.0001	****			Temperature	35.22	0.0007	***				Temperature	89.4	<0.0001	****
		Tukey's multiple comparisons test	Significant?	Summary	P Value			Tukey's multiple comparisons test	Significant?	Summary	P Value			Tukey's multiple comparisons test	Significant?	Summary	P Value				Tukey's multiple comparisons test	Significant?	Summary	P Value
		Mock:21°C vs. Mock:28°C	Yes	****	<0.0001			Mock:21°C vs. Mock:28°C	Yes	***	0.0003			Mock:21°C vs. Mock:28°C	Yes	**	0.0038				Mock:21°C vs. Mock:28°C	Yes	****	<0.0001
		Mock:21°C vs. MeJA:21°C	No	ns	0.7952			Mock:21°C vs. MeJA:21°C	No	ns	0.9871			Mock:21°C vs. MeJA:21°C	Yes	**	0.0016				Mock:21°C vs. MeJA:21°C	No	ns	0.8646
		Mock:21°C vs. MeJA:28°C	Yes	***	0.0009			Mock:21°C vs. MeJA:28°C	No	ns	0.0601			Mock:21°C vs. MeJA:28°C	Yes	***	0.0002				Mock:21°C vs. MeJA:28°C	Yes	***	0.0004
		Mock:28°C vs. MeJA:21°C	Yes	****	<0.0001			Mock:28°C vs. MeJA:21°C	Yes	***	0.0002			Mock:28°C vs. MeJA:21°C	No	ns	0.8781				Mock:28°C vs. MeJA:21°C	Yes	****	<0.0001
		Mock:28°C vs. MeJA:28°C	Yes	****	<0.0001			Mock:28°C vs. MeJA:28°C	Yes	**	0.01			Mock:28°C vs. MeJA:28°C	No	ns	0.0533				Mock:28°C vs. MeJA:28°C	Yes	*	0.033
		MeJA:21°C vs. MeJA:28°C	Yes	***	0.0004			MeJA:21°C vs. MeJA:28°C	Yes	*	0.038			MeJA:21°C vs. MeJA:28°C	No	ns	0.1508				MeJA:21°C vs. MeJA:28°C	Yes	***	0.0002

[truncated: 16 more sheets: Figure S8, Figure S9, Figure S10, Figure S11, Figure S12, Figure S13, Figure S14, Figure S15, Figure S16, Figure S17, Figure S18, Figure S19, Figure S20, Figure S22, Figure S23, Figure S24]
